# Supplementary material for: Analysis of Polycyclic Aromatic Hydrocarbons via GC-MS/MS and Heterocyclic Amines via UPLC-MS/MS in Crispy Pork Spareribs for Studying Their Formation during Frying
Source: Foods. 2024 Jan 5;13(2):185. doi: 10.3390/foods13020185 (PMC10814522; doi:10.3390/foods13020185)
Supplement: Supplementary file 1 [file foods-13-00185-s001.zip]

Archive with 1 entries (1 files):
- foods-2781547-supplementary.pdf
